# Supplementary material for: Structural and Predicted Functional Diversities of Bacterial Microbiome in Response to Sewage Sludge Amendment in Coastal Mudflat Soil
Source: Biology (Basel). 2021 Dec 9;10(12):1302. doi: 10.3390/biology10121302 (PMC8698727; doi:10.3390/biology10121302)
Supplement: Supplementary file 1 [file biology-10-01302-s001.zip]

Archive with 1 entries (1 files):
- biology-1484921-supplementary.pdf
